# Supplementary material for: Triad influence on the detection of crime in Hong Kong
Source: PLoS One. 2024 Feb 28;19(2):e0297145. doi: 10.1371/journal.pone.0297145 (PMC10901352; doi:10.1371/journal.pone.0297145)
Supplement: S1 File — (XLSX) [file pone.0297145.s004.xlsx]

## Sheet: Sheet1
Deidentified District	Triad influence cross-section (constant across years) (1=least serious, 10=most serious)	Std. Deviation
District A	4.665	2.46029
District B	5.635	2.45804
District C	4.8442	2.42272
District D	5.295	2.25241
District E	6.21	2.35235
District F	6.305	2.41269
District G	6.74	2.39606
District H	7.155	2.61057
District I	7.0553	2.64803
District J	6.9548	2.52322
District K	6.53	2.34662
District L	7.1307	2.44599
District M	6.975	2.52711
District N	6.533	2.35718
District O	6.5427	2.39041
District P	6.1633	2.3651
District Q	6.18	2.2987
District R	5.2296	2.60834
